# Supplementary material for: Pilose antler extracts promotes hair growth in androgenetic alopecia mice by activating hair follicle stem cells via the AKT and Wnt pathways
Source: Front Pharmacol. 2024 Jul 9;15:1410810. doi: 10.3389/fphar.2024.1410810 (PMC11263108; doi:10.3389/fphar.2024.1410810)
Supplement: Supplementary file 1 [file Table1.xlsx]

## Sheet: Sheet1
	Differential gene	UniProt	Gene Full Name
	VDR	P11473	vitamin D receptor
	PARP1	P09874	poly(ADP-ribose) polymerase 1
	RHOA	P61586	ras homolog family member A
	BRD4	O60885	bromodomain containing 4
	HDAC9	Q9UKV0	histone deacetylase 9
	SSPN	Q14714	sarcospan
	IRF4	Q15306	interferon regulatory factor 4
	RUNX1	Q01196	RUNX family transcription factor 1
	EIF3E	P60228	eukaryotic translation initiation factor 3 subunit E
	KLF15	Q9UIH9	Kruppel like factor 15
	TBX15	Q96SF7	T-box transcription factor 15
	THADA	Q6YHU6	THADA armadillo repeat containing
	MEMO1	Q9Y316	mediator of cell motility 1
	OPHN1	O60890	oligophrenin 1
	MKLN1	Q9UL63	muskelin 1
	GORAB	Q5T7V8	golgin, RAB6 interacting
	FAF1	Q9UNN5	Fas associated factor 1
	EMC2	Q15006	ER membrane protein complex subunit 2
	DKK2	Q9UBU2	dickkopf WNT signaling pathway inhibitor 2
	DPY30	Q9C005	dpy-30 histone methyltransferase complex regulatory subunit
	GGCT	O75223	gamma-glutamylcyclotransferase
	TGFB1	P01137	transforming growth factor beta 1
	CD34	P28906	CD34 molecule
	DKK1	O94907	dickkopf WNT signaling pathway inhibitor 1
	IGF1	P05019	insulin like growth factor 1
	PRDX2	P32119	peroxiredoxin 2
	SHBG	P04278	sex hormone binding globulin
	NCOA4	Q13772	nuclear receptor coactivator 4
	CASP3	P42574	caspase 3
	VEGFA	P15692	vascular endothelial growth factor A
	C4BPA	P04003	complement component 4 binding protein alpha
	TLR4	O00206	toll like receptor 4
	HPGDS	O60760	hematopoietic prostaglandin D synthase
	GHR	P10912	growth hormone receptor
	MMRN1	Q13201	multimerin 1
	FGF2	P09038	fibroblast growth factor 2
	DPP4	P27487	dipeptidyl peptidase 4
	CRP	P02741	C-reactive protein
	COX8A	P10176	cytochrome c oxidase subunit 8A
	DHRS9	Q9BPW9	dehydrogenase/reductase 9
	IL1B	P01584	interleukin 1 beta
	PTGDS	P41222	prostaglandin D2 synthase
	XIAP	P98170	X-linked inhibitor of apoptosis
	PPARA	Q07869	peroxisome proliferator activated receptor alpha
	ABCB6	Q9NP58	ATP binding cassette subfamily B member 6 (Langereis blood group)
	STS	P08842	Steroid Sulfatase
	LPAR6	P43657	Lysophosphatidic Acid Receptor 6
	AUTS2	Q8WXX7	Activator Of Transcription And Developmental Regulator AUTS2
	TGFB2	P61812	Transforming Growth Factor Beta 2
	BRAF	P15056	B-Raf Proto-Oncogene, Serine/Threonine Kinase
	CFLAR	O15519	CASP8 And FADD Like Apoptosis Regulator
	PAX1	P15863	Paired Box 1
	NHS	Q6T4R5	NHS Actin Remodeling Regulator
	ERCC2	P18074	ERCC Excision Repair 2, TFIIH Core Complex Helicase Subunit
	FOXC1	Q12948	Forkhead Box C1
	LEF1	Q9UJU2	Lymphoid Enhancer Binding Factor 1
	FGF7	P21781	Fibroblast Growth Factor 7
	HDAC4	P56524	Histone Deacetylase 4
	PPARG	P37231	Peroxisome Proliferator Activated Receptor Gamma
	RUNX3	Q13761	RUNX Family Transcription Factor 3
	APEX1	P27695	Apurinic/Apyrimidinic Endodeoxyribonuclease 1
	XRCC1	P18887	X-Ray Repair Cross Complementing 1
	SYF2	O95926	SYF2 Pre-MRNA Splicing Factor
	NR1H2	P55055	Nuclear Receptor Subfamily 1 Group H Member 2
	EDA	Q92838	Ectodysplasin A
	ITPR2	Q14571	Inositol 1,4,5-Trisphosphate Receptor Type 2
	IGF1R	P08069	Insulin Like Growth Factor 1 Receptor
	KIT	P10721	KIT Proto-Oncogene, Receptor Tyrosine Kinase
	IGF2	P01344	Insulin Like Growth Factor 2
	SOX9	P48436	SRY-Box Transcription Factor 9
	PRDM1	O75626	PR/SET Domain 1
	RUNX2	Q13950	RUNX Family Transcription Factor 2
	PARN	O95453	Poly(A)-Specific Ribonuclease
	SFRP1	Q8N474	Secreted Frizzled Related Protein 1
	GPER1	Q99527	G Protein-Coupled Estrogen Receptor 1
	PREP	P48147	Prolyl Endopeptidase
	MTX2	O75431	Metaxin 2
	CXXC5	Q7LFL8	CXXC Finger Protein 5
	AKAP1	Q92667	A-Kinase Anchoring Protein 1
	ASB1	Q9Y576	Ankyrin Repeat And SOCS Box Containing 1
	LHPP	Q9H008	Phospholysine Phosphohistidine Inorganic Pyrophosphate Phosphatase
	CENPW	Q5EE01	Centromere Protein W
	CASZ1	Q86V15	Castor Zinc Finger 1
	BCL2	P10415	BCL2 Apoptosis Regulator
	DFFA	O00273	DNA Fragmentation Factor Subunit Alpha
	PTGES	O14684	Prostaglandin E Synthase
	MBNL1	Q9NR56	Muscleblind Like Splicing Regulator 1
	CDC5L	Q99459	Cell Division Cycle 5 Like
	DDX11	Q96FC9	DEAD/H-Box Helicase 11
	SRRM1	Q8IYB3	Serine And Arginine Repetitive Matrix 1
	COPB2	P35606	COPI Coat Complex Subunit Beta 2
	CLIC6	Q96NY7	Chloride Intracellular Channel 6
	RSRP1	Q9BUV0	Arginine And Serine Rich Protein 1
	BCR	P11274	BCR Activator Of RhoGEF And GTPase
	LRP5	O75197	LDL Receptor Related Protein 5
	TF	P02787	Transferrin
	RCAN1	P53805	Regulator Of Calcineurin 1
	CDCA7	Q9BWT1	Cell Division Cycle Associated 7
	TLE3	Q04726	TLE Family Member 3, Transcriptional Corepressor
	PRRX1	P54821	Paired Related Homeobox 1
	OBSL1	O75147	Obscurin Like Cytoskeletal Adaptor 1
	RSPO3	Q9BXY4	R-Spondin 3
	PRDM8	Q9NQV8	PR/SET Domain 8
	FOXD2	O60548	Forkhead Box D2
	HSPB1	P04792	Heat Shock Protein Family B (Small) Member 1
	ABL1	P00519	ABL Proto-Oncogene 1, Non-Receptor Tyrosine Kinase
	NTRK2	Q16620	Neurotrophic Receptor Tyrosine Kinase 2
	STMN1	P16949	Stathmin 1
	ATF1	P18846	Activating Transcription Factor 1
	CD82	P27701	CD82 Molecule
	FZD10	Q9ULW2	Frizzled Class Receptor 10
	SP3	Q02447	Sp3 Transcription Factor
	ESPN	B1AK53	Espin
	C1D	Q13901	C1D Nuclear Receptor Corepressor
	CEP78	Q5JTW2	Centrosomal Protein 78
	DIP2B	Q9P265	Disco Interacting Protein 2 Homolog B
	RRAGB	Q5VZM2	Ras Related GTP Binding B
	UBL3	O95164	Ubiquitin Like 3
	ETAA1	Q9NY74	ETAA1 Activator Of ATR Kinase
	STOX2	Q9P2F5	Storkhead Box 2
	HGF	P14210	Hepatocyte Growth Factor
	PCNA	P12004	Proliferating Cell Nuclear Antigen
	NINL	Q9Y2I6	Ninein Like
	ETV3	P41162	ETS Variant Transcription Factor 3
	GLI2	P10070	GLI Family Zinc Finger 2
	GLI1	P08151	GLI Family Zinc Finger 1
	BMAL1	O00327	Basic Helix-Loop-Helix ARNT Like 1
	BAX	Q07812	BCL2 Associated X, Apoptosis Regulator
	SVIL	O95425	Supervillin
	INSR	P06213	Insulin Receptor
